# Supplementary material for: Dorsal root ganglion macrophages contribute to both the initiation and persistence of neuropathic pain
Source: Nat Commun. 2020 Jan 14;11:264. doi: 10.1038/s41467-019-13839-2 (PMC6959328; doi:10.1038/s41467-019-13839-2)
Supplement: Supplementary file 4 — Source Data [file 41467_2019_13839_MOESM4_ESM.xlsx]

## Sheet: Figure 1
Figure 1A
BL	0.962617	0.918552	0.879747	0.671395	1.19444	0.701754
4d	2.04698	4.56667	3.51667	1.61935	2.38017	3.15385	2.93548
4w	1.71672	1.61458	2.19444	1.46479	4.43396	2.22905
Figure 1B		POD1	POD4
		0.815217	2.51076
		0.931704	2.1704
		1.14462	1.46769
		0.709677	2.10938
		0.753463	2.33897
Figure 1D
VEH	1.34375	1.25	0.75	0.59375	0.90625	0.90625	1	1.03125	1.21875
AP	0.0625	0.15625	0.1875	0.125	0.28125	0.34375
Figure 1E			contra							ipsi
VEH	2.04082	1.22449	0.612245	0.510204	0.306122	1.32653		3.97959	4.4898	2.04082	2.44898	2.95918	4.18367
AP	1.22449	0.306122	1.63265	1.32653	1.73469			1.32653	0.306122	0.918367	2.14286	2.23077
Figure 1F			contra							ipsi
VEH	0.979021	1.01399	0.944056	1.08392	0.979021			1.60839	1.64336	2.83217	1.67832	2.72727
AP	1.43357	1.46853	1.53846	1.64336	1.08392			2.13287	2.48252	2.7972	2.44755	1.85315
Figure 1G
	Contralateral			Ipsilateral
VEH	0.857782	0.878729	1.32669		2.89503	1.7926	1.63311
AP	0.105325	0.30311	0.161528		0.819425	0.403772	0.752286
Figure 1H		VEH			AP
		0.823045			0.628113
		0.823045			0.454841
		0.996318			1.3212
		1.38618			0.974659
		1.27789			0.541477
		0.693091			0.628113
Figure 1J
	Contralateral			Ipsilateral
VEH	0.666449	1.30031	1.15395		2.0398	2.50264	3.20603
AP	0.540765	0.739596	1.28829		2.89766	4.74006	3.53853
Figure 1K
VEH	3.33333	1.47059	2.64286	2	1.75
AP	1.66667	1.47826	1.90909	1.38571	3	1.22222	3.25455
Figure 1L														AP
	VEH
-3	0.579661	0.759186	0.709862	0.935031	0.542001							0.76353	0.824572	0.76353	0.579661	0.413834
0	0.542001	0.816582	0.709862	0.413834	0.76353	0.300579	1.0756	0.759186	0.76353	0.213369		0.130485	0.579661	0.121952	0.579661	0.39367	0.76353	1	1	0.542001
1	0.0617948	0.121952	0.092584	0.413057	0.0579215							0.0483546	1	1.84502	1.40872	1
2	0.0617948	0.0658315	0	0.0865689	0.0865689							0.846806	0.76353	1	1.84502	0.542001
3	0	0.0197783	0	0	0.0579215							0.627395	0.510827	1	0.696835	0.542001
4	0.0197783	0.0197783	0.0469137	0.0467313	0.273591							0	0.765338	0.74563	1.35922	0.709862
7	0	0.151812	0.0147847	0	0.273591							0.0259037	0.816582	0.39367	1.72515	0.709862
14	0.0197783	0.121952	0.0619461	0.0865689	0.0865689							0.39367	0	0.0259037	0.304773	0.0865689
21	0	0.0197783	0.0150154	0.0674969	0.0671843							0	0.0197783	0	0.159721	0.0140398

## Sheet: Figure 2
Fig 2C	VEH	AP
	1.26159	0.0226005
	1.35205	0.243718
	0.820126	0.294522
	0.69766	0.0370231
	0.868575	0.00880366
Fig 2D
VEH	0.781452	1.32128	0.897267
AP	0.688067	1.01015	0.762839	0.983245
Fig 2E
POD	VEH						AP
0	99.999	100.051	99.974	100.01	100.071		99.999	99.963	100.049	99.974	100.053
1	49.811	71.695	79.352	121.312	38.857		86.76	61.032	43.9	46.262	42.144
2	55.065	47.695	53.415	61.06	49.801		64.893	70.379	57.594	29.592	33.94
3	59.882	53.106	66.935	49.071	75.262		89.577	99.963	52.561	37.927	34.643
4	34.149	35.801	57.317	32.806	48.249		89.577	99.963	52.561	58.277	30.019
5	63.621	33.731	54.665	37.005	64.488		38.281	55.587	45.161	76.005	33.94
7	47.857	29.118	41.959	31.853	57.202		43.408	94.997	42.463	54.597	38.23

## Sheet: Figure 4
Fig 4A	VEH				AP
	Mean	SEM	N		Mean	SEM	N
	1.2553	0.1722	12		0.4645	0.0723	7
	0.9217	0.06735	7		0.5418	0.07329	7
	0.8229	0.05682	9		0.5674	0.0495	4
Fig 4B	VEH				AP
	1.05829	0.904116	1.04513		0.696646	0.113593	0.254148
Fig 4C	VEH						AP
0	3.7	4.3	2.6	9.8	1.8		1.9	1.7	9.8	2.3	1.1
2	3.7	2.2	2.6	2.6	1.8		28.96	63.5	45.2	18.7	80.5
4	14.2	2.2	18.5	2.6	2.6		73.6	86.3	61.5	89.3	76
6	3.7	2.2	2.6	2.6	0		36.4	54.8	50.8	45	73.9
9	3.7	0	2.6	2.6	27.7		24.8	39.3	9.8	0	12
Fig 4D	VEH (n=5)						AP (n=5)
D28	10.8619	56.0837	39.6159	3.78125	9.93922		6.46963	45.9202	14.7374	10.6776	21.7953
D29	5.41926	49.2326	9.45375	7.24101	15.7405		19.7814	18.6458	15.3891	13.0701	5.65294
D30	9.9294	55.3364	7.19115	3.54109	5.56361		15.4712	31.6928	9.53709	10.8918	15.2736
D31	5.57343	33.1078	2.89268	1.32823	10.6437		12.5532	23.8866	5.96495	8.85902	5.30044
D32	6.59796	13.0267	12.3721	3.14404	8.07019		8.5227	15.6409	10.6416	4.27934	10.3492
D35	33.984	26.7317	14.9956	19.4582	13.5449		10.1713	19.6062	22.1397	16.0537	10.8242

## Sheet: Figure 5
Figure 5A		Control	Adv-CSF1
		6	0.865854
		7.72727	1.21212
		2.46667	0.479452
		1.52941	1.64286
		3.33333	0.539326
Figure 5B		Control	Adv-CSF1	CCL2 KO
		2.04698	0.967742	1.23796
		4.56667	0.436782	1.49853
		3.51667	0.471519	1.47735
		1.61935	0.955975	2.09744
		2.38017	1.61364	3.30159
		3.15385	1.41892	4.17204
		2.93548	0.730435	2.09333
			1.08696	1.32895
Figure 5C	Contralateral			Ipsilateral
VEH	0.362869	0.471461	1.20064		4.72575	3.63377	3.2389
AP	0.555555	0.245822	0.172015		0.639463	0.305793	0.394017
Figure 5D
VEH	2.05336	2.98852	3.71711	2.70666
AP	0.926563	1.9117	1.76561	1.75792
Figure 5F	Contralateral			Ipsilateral
VEH	0.605296	0.962901	1.4318		10.802	5.55024	11.961
AP	0.138549	0.142901	0.195375		0.0859536	0.244103	3.04958

## Sheet: Figure 6
Figure 6A		WT0	WT4	Adv-CSF1	CCL2 KO
		0.95	1.55932	1.83761	1.16088
		1	1.74699	1.33333	1.41603
		1.02795	2.625	1.42754	1.39259
		1.06909	1.43182	1.3908	1.39796
		0.990698	1.07664	1.35385	1.27083
		1.03081	1.67157	1.31776	1.47458
				2.13208	1.86275
					1.67451
Figure 6B	AP (n=8)									VEH (n=10)
0	100	100	100	100	100	100	100	100		100	100	100	100	100	100	100	100	100	100
1	82.8969	85.9578	50.5056	47.292	68.4323	130.971	59.3327	100		28.1553	56.1193	21.0899	25.2907	39.0898	0	2.59037	0	6.19461	13.1663
3	12.0325	59.1758	39.5111	19.1413	30.0963	225.944	59.3327	76.353		3.04602	13.8999	13.306	12.0532	19.2949	0	0	2.59037	13.2524	2.52368
4	24.4964	70.8284	15.5	37.1197	35.8899	225.944	23.3575	100		10.9017	15.3227	23.2196	40.7487	47.5658	2.59037	4.94809	0	4.69137	1.97783
5	12.9191	40.6021	28.863	19.0121	43.4532					7.56193	16.1408	15.8639	14.5133	25.1567
7	24.758	23.7231	28.3186	24.3004	40.1938	3.39263	15.5771	2.59037		27.5496	36.2074	9.0721	13.239	45.9259	39.367	0	0	4.69137	1.97783
Figure 6C
POD	VEH (n=5)						AP (n=5)
0	21.7353	11.338	20.0456	20.0456	30.0579		11.8232	14.2296	39.367	13.6805	7.93005
1	35.8324	5.74513	58.2978	49.8928	1.97783		61.9938	11.0551	12.4533	59.5802	6.19461
2	1.83881	1.83881	39.1717	1.97783	1.97783		57.9661	54.2001	100	2.59037	57.9661
3	8.79918	1.83881	1.97783	1.97783	1.97783		57.9661	47.7529	82.6725	76.353	57.9661
4	1.83881	1.83881	1.97783	1.97783	1.97783		1.50154	14.2296	39.367	39.367	22.8195
5	5.74513	1.83881	1.97783	6.17948	1.97783		1.50154	1.40398	2.59037	2.59037	1.50154
Figure 6D
POD	Male						Female
0	100	99.974	100.01	100	100		100	100	100	99.974	100.053
1	39.367	39.367	39.367	39.367	26.2539		39.367	2.53141	26.2539	39.367	39.367
2	2.59037	2.59037	2.59037	2.59037	2.59037		2.59037	2.59037	2.59037	10.6866	2.59037
3	2.59037	2.59037	2.59037	10.6866	2.59037		2.59037	2.59037	2.59037	2.59037	10.6866
4	2.59037	2.59037	2.59037	2.59037	2.59037		2.59037	10.6866	2.59037	2.59037	2.59037

## Sheet: Figure S2C
Figure S2C
	contra	ipsil
	1.02642	2.60008
	1.46796	2.27758
	0.678232	1.77388
	0.826813	1.47562
	0.932948	1.64163
	0.802964	2.67525
	1.26466	1.6605

## Sheet: Figure S5
Figure S5A
POD-SNI	VH-ipsi					AP10mg/kg-ipsi					VH-contra										AP 10,g/kg-contra
-5	0.35142	0.460257	0.602801	0.460257	0.460257		0.460257	0.430354	1.1166	0.24946	0.82769		0.460257	0.936889	0.936889	0.460257	0.460257		0.594158	0.460257	0.35142	0.24946	0.704349
0	0.460257	0.460257	0.645503	1.1166	0.35142		0.460257	0.602801	1.06911	0.266793			0.460257	0.602801	0.872951	0.872951	0.460257		0.460257	0.936889	0.460257	0.35142
1	0.0654929	0.0398439	0.0982046	0.0762957	0.00824533		0.0123435	0.0982046	0.24946	0.0495998			0.326719	1.1166	0.419759	0.936889	0.160243		0.430354	0.82769	0.460257	0.460257
3	0.0398439	0.0600568	0.0762957	0.129288	0		0.0398439	0.0508817	0.110408	0.00646193			0.12255	0.460257	0.872951	0.602801	0.460257		0.430354	0.460257	0.460257	0.460257
5	0.0398439	0.0310659	0.0398439	0.024446	0.0310659		0.0123435	0.0654929	0.0982046	0.00646193			0.326719	0.460257	0.35142	0.82769	0.326719		0.242048	0.460257	0.872951	0.460257
7	0.00646193	0.0898472	0.019922	0.0495998	0.00323096		0.0310659	0.0398439	0.00646193	0.00646193			0.463633	0.460257	0.936889	0.460257	0.326719		0.430354	0.936889	0.430354	0.460257
Figure S5B			VEH						AP
0	0	0	0	0	0		0	0	0	0	0
1	0	-2.30415	3.63636	-4.34783	3.34928		-2.71493	-0.456621	3.09734	-3.3195	3.21101
2	0.869565	-0.921659	4.54545	-1.73913	-0.478469		-1.80995	0.456621	5.30973	-2.90456	3.21101
3	-2.17391	-2.30415	3.63636	-2.6087	-1.91388		-0.904977	2.73973	3.09734	-3.3195	5.9633
4	3.04348	-1.38249	5	2.6087	1.43541		0.452489	0.647249	1.76991	-1.65975	2.73973
5	3.04348	-1.38249	4.54545	2.17391	3.34928		1.35747	0.727273	2.65487	0.414938	5.02283

## Sheet: Figure S6
Fig 6A				VEH					AP
D0	0.460257	0.460257	0.460257	0.231597	0.326719		0.460257	0.460257	0.35142	0.46476	0.408302
D5	0.460257	0.211244	0.326719	0.345478	0.326719		0.881052	0.460257	0.82769	1.50317	0.766961
Fig S6B			VEH						AP
D0	0.542001	0.579661	0.709862	0.709862	0.542001		0.498928	0.76353	0.76353	0.579661	0.759186
D3	0.76353	0.579661	0.542001	0.601116	0.548406		0.579661	0.542001	0.540983	0.579661	0.709862
Fig S6C
temp			VEH						AP
48	39.7	29.8	49.4	30	32.8		63.65	17.5	15.1	34.35	19.85
52.5	13.85	21.4	11.05	11.2	22.7		16.75	13.85	13.55	16.75	19.65
55	7.15	9.15	10.15	4.8	9.45		10.8	8	8.3	10.05	8.5
Fig S6D			VEH						AP
Left Paw	10.97	12.1933	10.1	16.64	10.0533		13.585	8.95667	9.44667	9.98	6.6
Right Paw	9.1	14.1333	17.19	17.605	12.625		17.205	6.36	11.2425	12.455	17.1575
Fig S6E		VEH	AP
		300	268
		266	300
		300	300
		291	269
		277	280
Fg S6F
		VEH						AP
0	0	0	0	0		0	0	0	0
1	1.81818	0.849858	3.34448			-9.17722	-7.03812	-10.5263	-6.12245
2	4.13223	3.33333	2.18341	1.86916		-8.22785	-7.62463	-10.5263	-6.12245
3	2.47934	2.85714	2.18341	0.46729		-11.3924	-5.8651	-10.8359	-4.7619
4	2.06612	3.33333	3.93013	0
5	4.13223	4.28571	5.67686	1.86916		-12.3418	-13.783	-14.5511	-14.966
6
7						-12.6582	-15.5425	-12.6935	-13.6054
8						-11.3924	-13.783	-12.3839	-10.8843
9						-9.49367	-10.8504	-9.28793	-10.5442
10						-8.86076	-11.7302	-10.5263	-11.5646
17						-5.6962	-7.91789	-6.81114	-4.42177

## Sheet: Figure S7
Fig S7D
	Days	GFPHi/CD11b+ VH									GFPHi/CD11b+ AP
	0	19.5	13.1	17.7	18.7	24.1			17.6	22.2	20.1	18	23.2
	1	15.2	15.6	15	20.7	14.1			2.3	4.1	6.6	2.7	0.9
	2	17.2	16	23.3	19.2	20.5			1.6	3.3	2.2	3.4	2.2
	3	36.9	32.4	24.4	17.3	27.5			1.9	0.5	1.6	2.2	0.4
	4	13.9	16.9	16.2	22.8	11.8			1.6	6.1	5	5.9	0.3
	5	37.2	16.8	29.3	25.4	18.2			2.2	5.9	9	4.6	44.9
	7	17.2	23.7	18.4	14.9	18.4			12.9	20.4	25.9	25.2	20.6
	Days	CD115Hi VH							CD115Hi AP
	0	11.9	9	10.6	16	11.9			11.5	13.2	12.3	14.9	12.6
	1	13.2	12.8	16.8	9.5	13.1			5.9	6.9	9.5	7.5	2.4
	2	11.7	8.8	12.3	10.8	10.8			1.2	2.2	1.8	2.7	1.5
	3	17.2	10.8	7.5	8	10.8			0.2	0.8	0.6	0.7	0.2
	4	5.4	9.7	13	7.3	9			1.1	3.3	2.8	4	0.2
	5	19.9	8.5	9.9	16.1	13.5			0.9	2.2	4.2	1.5
	7	10.9	12.9	10.7	11.6				4.2	14.5	13.1	16.9	13.3

## Sheet: Figure S9
Fig S9
POD	VEH						AP
0	100	100	100	100	100		100	100	100	100	100
1	80.7934	82.7929	98.6761	75.7415	56.5691		113.591	125.369	133.1	77.0503	95.7411
2	20.15	27.6913	37.234	31.7797	31.1819		113.591	95.8702	133.1	115.374	69.8162
5	51.016	51.8807	48.9362	26.8892	110.92		113.591	120.452	133.1	58.7474	109.294
7	94.3396	34.1548	41.8288	78.072	58.3285		113.591	135.202	133.1	62.777	122.992
10	21.2869	54.8854	45.0355	50.1412			109.805	74.238	133.1	33.6578	29.6629
13	14.6513	42.2385	36.9243	42.2385	49.4954		28.9143	43.5826	43.5826	71.2661	43.5826

[truncated: 4 more sheets: Figure S10, Figure S11, Figure S13, Figure S14]
